# Supplementary material for: Microbiome of Field Grown Hemp Reveals Potential Microbial Interactions With Root and Rhizosphere Soil
Source: Front Microbiol. 2021 Nov 15;12:741597. doi: 10.3389/fmicb.2021.741597 (PMC8634612; doi:10.3389/fmicb.2021.741597)
Supplement: Supplementary file 2 [file Data_Sheet_2.xlsx]

## Sheet: Table S2
Table S1. Bacterial phylum identified in hemp.
Phylum	Sum of rel.ab	Sum of tot.ab
Planctobacteria	0.880533	737818
Patescibacteria	0.0502899	42139
Verrucomicrobiota	0.0481393	40337
Actinobacteriota	0.00992097	8313
Proteobacteria	0.00391206	3278
Acidobacteriota	0.00213266	1787
Chloroflexi	0.0018522	1552
Firmicutes	0.000879557	737
Armatimonadota	0.000879557	737
Bacteroidota	0.000470211	394
Abditibacteriota	0.000300744	252
Cyanobacteria	0.00017066	143
Latescibacterota	0.000143211	120
Methylomirabilota	0.000107409	90
Myxococcota	5.72846e-05	48
Gemmatimonadota	5.48977e-05	46
RCP2-54	4.89306e-05	41
Nitrospirota	3.69963e-05	31
Deinococcota	2.62554e-05	22
NB1-j	1.07409e-05	9
MBNT15	9.54743e-06	8
Elusimicrobiota	7.16057e-06	6
Bdellovibrionota	7.16057e-06	6
Spirochaetota	4.77371e-06	4
Hydrogenedentes	2.38686e-06	2
Desulfobacterota	2.38686e-06	2

## Sheet: Table S3
Table S2. Bacterial orders identified in hemp.
Order	Sum of rel.ab	Sum of tot.ab
Pirellulales	0.273793	229417
Gemmatales	0.242704	203367
Tepidisphaerales	0.14731	123434
Planctomycetales	0.121943	102179
Isosphaerales	0.036618	30683
NA	0.0347359	29106
Chthoniobacterales	0.0319576	26778
Candidatus Kaiserbacteria	0.0241502	20236
Phycisphaerales	0.0199195	16691
Verrucomicrobiales	0.00832536	6976
Candidatus Azambacteria	0.00770835	6459
Pla1 lineage	0.00714506	5987
Candidatus Adlerbacteria	0.00490738	4112
Pedosphaerales	0.00447297	3748
Streptomycetales	0.00343111	2875
Pseudonocardiales	0.0026876	2252
Saccharimonadales	0.00261361	2190
Candidatus Nomurabacteria	0.00240595	2016
Candidatus Zambryskibacteria	0.00179014	1500
Chlamydiales	0.00172212	1443
Vicinamibacterales	0.00140228	1175
Candidatus Moranbacteria	0.00123042	1031
CCM11a	0.00118149	990
Rhizobiales	0.0010168	852
Pseudomonadales	0.000988159	828
Fimbriimonadales	0.000879557	737
UA11	0.000811531	680
Propionibacteriales	0.00070651	592
Corynebacteriales	0.000688608	577
Gaiellales	0.000634904	532
Sphingomonadales	0.000600295	503
Micromonosporales	0.00054301	455
Candidatus Vogelbacteria	0.000520335	436
Burkholderiales	0.000469017	393
SBR1031	0.00046305	388
Micrococcales	0.000448729	376
Streptosporangiales	0.000397412	333
Chitinophagales	0.000383091	321
Omnitrophales	0.000381897	320
Blastocatellales	0.000321032	269
S085	0.000305518	256
Abditibacteriales	0.000300744	252
Candidatus Campbellbacteria	0.000284036	238
Bacillales	0.000278069	233
Opitutales	0.000276875	232
GWA2-38-13b	0.000270908	227
Enterobacterales	0.000260167	218
Gracilibacteraceae	0.000249427	209
Paenibacillales	0.000206463	173
Ktedonobacterales	0.000183788	154
mle1-8	0.000180208	151
Kallotenuales	0.000168273	141
Glycomycetales	0.000164693	138
Caulobacterales	0.000153952	129
S-70	0.000142018	119
Candidatus Magasanikbacteria	0.000140825	118
Pyrinomonadales	0.000122923	103
Xanthomonadales	0.000120536	101
Methylacidiphilales	0.000112182	94
Subgroup 17	0.000110989	93
Rokubacteriales	0.000107409	90
Thermomicrobiales	0.000102635	86
Frankiales	9.90546e-05	83
Candidatus Uhrbacteria	9.30874e-05	78
Chloroflexales	9.1894e-05	77
Subgroup 7	8.354e-05	70
Dongiales	8.11531e-05	68
S-BQ2-57 soil group	7.87663e-05	66
Hydrogenispora	6.44451e-05	54
Candidatus Brennerbacteria	6.20583e-05	52
Flavobacteriales	5.8478e-05	49
Steroidobacterales	5.13174e-05	43
Gammaproteobacteria Incertae Sedis	4.41569e-05	37
IMCC26256	4.05766e-05	34
Nitrospirales	3.69963e-05	31
Gemmatimonadales	3.58029e-05	30
Azospirillales	3.22226e-05	27
Candidatus Kerfeldbacteria	3.10291e-05	26
Microtrichales	2.98357e-05	25
DS-100	2.86423e-05	24
PLTA13	2.86423e-05	24
Deinococcales	2.62554e-05	22
Caldilineales	2.26751e-05	19
Diplorickettsiales	1.6708e-05	14
Solibacterales	1.6708e-05	14
Cytophagales	1.55146e-05	13
Candidatus Lloydbacteria	1.55146e-05	13
Myxococcales	1.31277e-05	11
2021-11-24	1.31277e-05	11
Catenulisporales	1.31277e-05	11
FFCH16767	1.19343e-05	10
Legionellales	1.19343e-05	10
Haliangiales	1.07409e-05	9
Kineosporiales	1.07409e-05	9
Candidatus Komeilibacteria	1.07409e-05	9
Longimicrobiales	9.54743e-06	8
Acidimicrobiales	8.354e-06	7
Sphingobacteriales	8.354e-06	7
MSB-4B10	7.16057e-06	6
Bdellovibrionales	7.16057e-06	6
Candidatus Kuenenbacteria	4.77371e-06	4
Spirochaetales	4.77371e-06	4
Kapabacteriales	4.77371e-06	4
C0119	3.58029e-06	3
Hydrogenedentiales	2.38686e-06	2
Rickettsiales	2.38686e-06	2
Polyangiales	2.38686e-06	2
CCD24	2.38686e-06	2

## Sheet: Table S4
Table S3. Fungal phylum identified in hemp.
Phylum	Sum of rel.ab	Sum of tot.ab
Ascomycota	0.773733	778923
Basidiomycota	0.131364	132245
Mortierellomycota	0.0544388	54804
Chytridiomycota	0.0262469	26423
Glomeromycota	0.00760797	7659
Monoblepharomycota	0.00393659	3963
Mucoromycota	0.00241877	2435
Rozellomycota	0.000190721	192
Entorrhizomycota	4.66868e-05	47
Kickxellomycota	8.94003e-06	9
Basidiobolomycota	4.96668e-06	5
Aphelidiomycota	2.98001e-06	3

## Sheet: Table S5
Table S4. Fungal orders identified in hemp.
Order	Sum of rel.ab	Sum of tot.ab
Hypocreales	235799	0.234228
Sordariales	119866	0.119067
Pleosporales	90245	0.0896437
Agaricales	58650	0.0582592
Glomerellales	57927	0.057541
Eurotiales	56402	0.0560262
Mortierellales	54804	0.0544388
Helotiales	31026	0.0308193
Coniochaetales	29278	0.0290829
Pezizales	25804	0.0256321
Cantharellales	22835	0.0226828
NA	21780	0.0216349
Chaetothyriales	16734	0.0166225
Thelebolales	15531	0.0154275
Orbiliales	13666	0.0135749
Capnodiales	12689	0.0126044
Spizellomycetales	11182	0.0111075
Microascales	11156	0.0110817
OnygeNAles	9705	0.00964033
Myrmecridiales	9331	0.00926882
Filobasidiales	8582	0.00852482
Tremellales	8097	0.00804305
Cystofilobasidiales	7628	0.00757717
Xylariales	5578	0.00554083
Branch06	5044	0.00501039
Saccharomycetales	4852	0.00481967
PezizomycotiNA_ord_Incertae_sedis	4570	0.00453955
Rhizophydiales	4088	0.00406076
TrichosporoNAles	3929	0.00390282
Glomerales	3870	0.00384421
Chaetosphaeriales	3572	0.0035482
Sanchytriales	3364	0.00334158
SebaciNAles	3097	0.00307636
Pyxidiophorales	3087	0.00306643
Auriculariales	2719	0.00270088
Geastrales	2264	0.00224891
Dothideomycetes_ord_Incertae_sedis	2231	0.00221613
Diversisporales	2129	0.00211481
Chytridiales	2006	0.00199263
Mucorales	1542	0.00153173
Venturiales	1355	0.00134597
Leucosporidiales	1354	0.00134498
Boletales	1199	0.00119101
Polyporales	1027	0.00102016
GS24	1026	0.00101916
Microstromatales	907	0.000900956
Rhizophlyctidales	906	0.000899963
Botryosphaeriales	848	0.00084235
Sporidiobolales	786	0.000780763
MagNAporthales	701	0.000696329
Umbelopsidales	672	0.000667522
Hymenochaetales	632	0.000627789
Minutisphaerales	581	0.000577129
Paraglomerales	572	0.000568189
Tremellodendropsidales	494	0.000490708
Pleurotheciales	472	0.000468855
Thelephorales	460	0.000456935
Trechisporales	361	0.000358595
Entylomatales	360	0.000357601
Annulatascales	360	0.000357601
Sordariomycetes_ord_Incertae_sedis	356	0.000353628
Savoryellales	324	0.000321841
Cystobasidiomycetes_ord_Incertae_sedis	312	0.000309921
Erythrobasidiales	311	0.000308928
Dothideales	308	0.000305948
Diaporthales	305	0.000302968
Jahnulales	275	0.000273168
Acrospermales	258	0.000256281
Pisorisporiales	225	0.000223501
Rhytismatales	202	0.000200654
Ophiostomatales	178	0.000176814
Spiculogloeales	175	0.000173834
Russulales	157	0.000155954
Togniniales	144	0.00014304
Atractiellales	129	0.00012814
Lobulomycetales	123	0.00012218
Hyaloraphidiales	103	0.000102314
Corticiales	99	9.83403e-05
GS23	93	9.23803e-05
Microbotryomycetes_ord_Incertae_sedis	89	8.8407e-05
Erysiphales	78	7.74803e-05
Tubeufiales	78	7.74803e-05
Cystobasidiales	75	7.45003e-05
Fuscosporellales	64	6.35735e-05
Holtermanniales	48	4.76802e-05
Atheliales	47	4.66868e-05
Entorrhizales	47	4.66868e-05
Trichosphaeriales	45	4.47002e-05
Coronophorales	35	3.47668e-05
EndogoNAles	34	3.37734e-05
GS37	28	2.78134e-05
GS20	28	2.78134e-05
Golubeviales	21	2.08601e-05
Archaeosporales	20	1.98667e-05
Geminibasidiales	19	1.88734e-05
Urocystidales	18	1.78801e-05
Classiculales	17	1.68867e-05
GS33	15	1.49001e-05
Gigasporales	11	1.09267e-05
Georgefischeriales	10	9.93337e-06
Myriangiales	10	9.93337e-06
GS19	9	8.94003e-06
GS11	9	8.94003e-06
GS10	9	8.94003e-06
Conioscyphales	9	8.94003e-06
Malasseziales	7	6.95336e-06
Phomatosporales	7	6.95336e-06
Phaeotrichales	5	4.96668e-06
Wallemiales	4	3.97335e-06
Aphelidiales	3	2.98001e-06

## Sheet: Table S6
Table S5. Indicator species analysis for root and Rhizosphere soil samples from different hemp field.
Field	Category	Sample type	ASVs	Indicator value	P-value	Phylum	Class	Order	Family	Genus	Species
BGL	16S	Root	ASV129		0.045	Planctobacteria	Planctomycetes	Isosphaerales	Isosphaeraceae	Isosphaera	Isosphaera sp.
			ASV97		0.045	Planctobacteria	Planctomycetes	Planctomycetales	Planctomycetaceae	Gimesia	Gimesia maris
		Rhizosphere soil	ASV493		0.008	Planctobacteria	Phycisphaerae	Tepidisphaerales	WD2101 Rhizosphere soil group	unclassified Planctobacteria	unclassified Planctobacteria
			ASV248		0.008	Planctobacteria	Phycisphaerae	Tepidisphaerales	WD2101 Rhizosphere soil group	unclassified Planctobacteria	unclassified Planctobacteria
			ASV343		0.008	Planctobacteria	Planctomycetes	Gemmatales	Gemmataceae	unclassified Planctobacteria	unclassified Planctobacteria
			ASV190		0.008	Planctobacteria	Planctomycetes	Isosphaerales	Isosphaeraceae	Aquisphaera	Aquisphaera sp.
			ASV253		0.008	Planctobacteria	Gammaproteobacteria	Xanthomonadales	Xanthomonadaceae	Luteimonas	Luteimonas sp.
			ASV290		0.008	Planctobacteria	Phycisphaerae	Tepidisphaerales	WD2101 Rhizosphere soil group	unclassified Planctobacteria	unclassified Planctobacteria
			ASV819		0.008	Planctobacteria	Planctomycetes	Gemmatales	Gemmataceae	Gemmata	Gemmata sp.
			ASV183		0.008	Planctobacteria	Planctomycetes	Pirellulales	Pirellulaceae	unclassified Planctobacteria	unclassified Planctobacteria
			ASV194		0.008	Planctobacteria	Phycisphaerae	Tepidisphaerales	WD2101 Rhizosphere soil group	unclassified Planctobacteria	unclassified Planctobacteria
			ASV1157		0.008	Planctobacteria	Planctomycetes	Gemmatales	Gemmataceae	Gemmata	Gemmata sp.
			ASV672		0.008	Planctobacteria	Phycisphaerae	Tepidisphaerales	WD2101 Rhizosphere soil group	unclassified Planctobacteria	unclassified Planctobacteria
			ASV745		0.008	Planctobacteria	Planctomycetes	Pirellulales	Pirellulaceae	Pirellula	Pirellula sp.
			ASV126		0.008	Planctobacteria	Planctomycetes	Pirellulales	Pirellulaceae	unclassified Planctobacteria	unclassified Planctobacteria
			ASV695		0.008	Planctobacteria	Planctomycetes	Pirellulales	Pirellulaceae	unclassified Planctobacteria	unclassified Planctobacteria
			ASV418		0.008	Planctobacteria	Planctomycetes	Isosphaerales	Isosphaeraceae	Aquisphaera	Aquisphaera sp.
			ASV360		0.014	Planctobacteria	Planctomycetes	Gemmatales	Gemmataceae	Zavarzinella	Zavarzinella formosa
			ASV311		0.008	Planctobacteria	Planctomycetes	Gemmatales	Gemmataceae	Zavarzinella	Zavarzinella formosa
			ASV33		0.009	Planctobacteria	Phycisphaerae	Tepidisphaerales	WD2101 Rhizosphere soil group	unclassified Planctobacteria	unclassified Planctobacteria
			ASV172		0.009	Planctobacteria	Phycisphaerae	Tepidisphaerales	WD2101 Rhizosphere soil group	unclassified Planctobacteria	unclassified Planctobacteria
			ASV182		0.031	Planctobacteria	Planctomycetes	Gemmatales	Gemmataceae	Gemmata	Gemmata sp.
			ASV21		0.036	Planctobacteria	Planctomycetes	Planctomycetales	Planctomycetaceae	Gimesia	Gemmata sp.
			ASV70		0.008	Planctobacteria	Phycisphaerae	Tepidisphaerales	WD2101 Rhizosphere soil group	unclassified Planctobacteria	unclassified Planctobacteria
			ASV1144		0.019	Planctobacteria	Phycisphaerae	Tepidisphaerales	WD2101 Rhizosphere soil group	unclassified Planctobacteria	unclassified Planctobacteria
			ASV1544		0.05	Planctobacteria	Planctomycetes	Planctomycetales	Planctomycetaceae	Gimesia	Gimesia maris
			ASV74		0.019	Planctobacteria	Planctomycetes	Gemmatales	Gemmataceae	Gemmata	Gemmata sp.
			ASV138		0.024	Planctobacteria	Planctomycetes	Gemmatales	Gemmataceae	Gemmata	Gemmata sp.
			ASV341		0.037	Planctobacteria	Phycisphaerae	Tepidisphaerales	WD2101 Rhizosphere soil group	unclassified Planctobacteria	unclassified Planctobacteria
			ASV436		0.021	Planctobacteria	Planctomycetes	Pirellulales	Pirellulaceae	Pirellula	Pirellula sp.
			ASV300		0.043	Planctobacteria	Planctomycetes	Gemmatales	Gemmataceae	Gemmata	Gemmata sp.
			ASV487		0.04	Planctobacteria	Planctomycetes	Gemmatales	Gemmataceae	Gemmata	Gemmata sp.
	ITS	Rhizosphere soil	ASV27		0.014	Ascomycota	Sordariomycetes	Coniochaetales	Coniochaetaceae	Coniochaeta	Coniochaeta fasciculata
			ASV59		0.019	Ascomycota	Sordariomycetes	Hypocreales	Nectriaceae	Mariannaea	Mariannaea fusiformis
			ASV33		0.021	Ascomycota	Sordariomycetes	Hypocreales	Hypocreaceae	Trichoderma	Trichoderma hamatum
			ASV23		0.045	Mortierellomycota	Mortierellomycetes	Mortierellales	Mortierellaceae	Mortierella	Mortierella elongata
			ASV46		0.04	Ascomycota	Sordariomycetes	Hypocreales	Clavicipitaceae	Metarhizium	Metarhizium marquandii
HVL	16S	Root	ASV368		0.01	Planctobacteria	Planctomycetes	Planctomycetales	Planctomycetaceae	Caulifigura	Caulifigura coniformis
			ASV434		0.034	Planctobacteria	Planctomycetes	Planctomycetales	Planctomycetaceae	Gimesia	Gimesia maris
			ASV792		0.042	Planctobacteria	Planctomycetes	Planctomycetales	Planctomycetaceae	Gimesia	Gimesia maris
		Rhizosphere soil	ASV494		0.022	Planctobacteria	Planctomycetes	Pirellulales	Pirellulaceae	unclassified Planctobacteria	unclassified Planctobacteria
			ASV793		0.018	Planctobacteria	Planctomycetes	Pirellulales	Pirellulaceae	unclassified Planctobacteria	unclassified Planctobacteria
			ASV158		0.02	Planctobacteria	Planctomycetes	Pirellulales	Pirellulaceae	unclassified Planctobacteria	unclassified Planctobacteria
	ITS	Rhizosphere soil	ASV5		0.029	Ascomycota	Sordariomycetes	Hypocreales	Nectriaceae	Fusarium	Fusarium solani
LIH	16S	Root	ASV250		0.005	Planctobacteria	Phycisphaerae	Tepidisphaerales	WD2101 Rhizosphere soil group	unclassified Planctobacteria	unclassified Planctobacteria
			ASV11		0.005	Planctobacteria	Planctomycetes	Gemmatales	Gemmataceae	Gemmata	Gemmata sp.
			ASV269		0.018	Planctobacteria	Phycisphaerae	Tepidisphaerales	WD2101 Rhizosphere soil group	unclassified Planctobacteria	unclassified Planctobacteria
			ASV595		0.005	Actinobacteriota	Actinobacteria	Streptomycetales	Streptomycetaceae	Streptomyces	Streptomyces lincolnensis
		Rhizosphere soil	ASV118		0.012	Planctobacteria	Phycisphaerae	Tepidisphaerales	WD2101 Rhizosphere soil group	unclassified Planctobacteria	unclassified Planctobacteria
			ASV242		0.012	Planctobacteria	Planctomycetes	Gemmatales	Gemmataceae	Gemmata	Gemmata sp.
			ASV728		0.012	Planctobacteria	Planctomycetes	Pirellulales	Pirellulaceae	Pirellula	Pirellula sp.
			ASV641		0.012	Planctobacteria	Planctomycetes	Gemmatales	Gemmataceae	Gemmata	Gemmata sp.
			ASV13		0.012	Planctobacteria	Planctomycetes	Pirellulales	Pirellulaceae	Pirellula	Pirellula sp.
			ASV405		0.012	Planctobacteria	Phycisphaerae	Tepidisphaerales	WD2101 Rhizosphere soil group	unclassified Planctobacteria	unclassified Planctobacteria
			ASV645		0.012	Verrucomicrobiota	Verrucomicrobiae	Chthoniobacterales	Chthoniobacteraceae	Candidatus Udaeobacter	Candidatus Udaeobacter
			ASV43		0.012	Planctobacteria	Planctomycetes	Pirellulales	Pirellulaceae	Pirellula	Pirellula sp.
			ASV390		0.023	Planctobacteria	Planctomycetes	Pirellulales	Pirellulaceae	unclassified Planctobacteria	unclassified Planctobacteria
			ASV452		0.012	Planctobacteria	Planctomycetes	Gemmatales	Gemmataceae	Gemmata	Gemmata sp.
			ASV232		0.031	Planctobacteria	Planctomycetes	Pirellulales	Pirellulaceae	unclassified Planctobacteria	unclassified Planctobacteria
			ASV314		0.02	Planctobacteria	Phycisphaerae	Tepidisphaerales	WD2101 Rhizosphere soil group	unclassified Planctobacteria	unclassified Planctobacteria
			ASV101		0.012	Planctobacteria	Phycisphaerae	Tepidisphaerales	WD2101 Rhizosphere soil group	unclassified Planctobacteria	unclassified Planctobacteria
			ASV255		0.025	Planctobacteria	Phycisphaerae	Phycisphaerales	Phycisphaeraceae	unclassified Planctobacteria	unclassified Planctobacteria
			ASV136		0.021	Planctobacteria	Planctomycetes	Pirellulales	Pirellulaceae	Pirellula	Pirellula sp.
			ASV1221		0.035	Planctobacteria	Planctomycetes	Pirellulales	Pirellulaceae	Candidatus Anammoximicrobium moscowii	Candidatus Anammoximicrobium moscowii
			ASV363		0.023	Planctobacteria	Planctomycetes	Gemmatales	Gemmataceae	Gemmata	Gemmata sp.
			ASV502		0.031	Planctobacteria	Planctomycetes	Planctomycetales	Planctomycetaceae	Gimesia	Gimesia maris
MC	16S	Root	ASV19		0.011	Planctobacteria	Planctomycetes	Pirellulales	Pirellulaceae	Lacipirellula	Lacipirellula limnantheis
			ASV251		0.017	Planctobacteria	Planctomycetes	Planctomycetales	Planctomycetaceae	Caulifigura	Caulifigura coniformis
			ASV241		0.012	Planctobacteria	Planctomycetes	Gemmatales	Gemmataceae	Gemmata	Gemmata sp.
			ASV3		0.021	Planctobacteria	Planctomycetes	Planctomycetales	Rubinisphaeraceae	unclassified Planctobacteria	unclassified Planctobacteria
			ASV1109		0.011	Planctobacteria	Planctomycetes	Gemmatales	Gemmataceae	Gemmata	Gemmata sp.
		Rhizosphere soil	ASV295		0.007	Planctobacteria	Planctomycetes	Pirellulales	Pirellulaceae	unclassified Planctobacteria	unclassified Planctobacteria
			ASV16		0.007	Planctobacteria	Planctomycetes	Pirellulales	Pirellulaceae	Pirellula	Pirellula sp.
			ASV34		0.007	Planctobacteria	Planctomycetes	Planctomycetales	Rubinisphaeraceae	Rubinisphaera	Rubinisphaera sp.
			ASV79		0.007	Planctobacteria	Planctomycetes	Gemmatales	Gemmataceae	Fimbriiglobus	Fimbriiglobus ruber
			ASV19		0.007	Planctobacteria	Planctomycetes	Pirellulales	Pirellulaceae	Lacipirellula	Lacipirellula limnantheis
			ASV664		0.007	Planctobacteria	Planctomycetes	Pirellulales	Pirellulaceae	Lacipirellula	Lacipirellula limnantheis
			ASV251		0.007	Planctobacteria	Planctomycetes	Planctomycetales	Planctomycetaceae	Caulifigura	Caulifigura coniformis
			ASV330		0.025	Planctobacteria	Planctomycetes	Planctomycetales	Planctomycetaceae	Gimesia	Gimesia maris
			ASV395		0.017	Planctobacteria	Phycisphaerae	Tepidisphaerales	WD2101 Rhizosphere soil group	unclassified Planctobacteria	unclassified Planctobacteria
			ASV189		0.035	Planctobacteria	Planctomycetes	Gemmatales	Gemmataceae	Gemmata	Gemmata sp.
			ASV113		0.025	Planctobacteria	Planctomycetes	Pirellulales	Pirellulaceae	Pirellula	Pirellula sp.
MSC	16S	Root	ASV84		0.013	Planctobacteria	Planctomycetes	Pirellulales	Pirellulaceae	Pirellula	Pirellula sp.
			ASV121		0.013	Planctobacteria	Planctomycetes	Pirellulales	Pirellulaceae	Lacipirellula	Lacipirellula limnantheis
			ASV18		0.013	Planctobacteria	Planctomycetes	Planctomycetales	Planctomycetaceae	Caulifigura	Caulifigura coniformis
			ASV27		0.013	Planctobacteria	Planctomycetes	Planctomycetales	Planctomycetaceae	Caulifigura	Caulifigura coniformis
			ASV54		0.013	Planctobacteria	Planctomycetes	Gemmatales	Gemmataceae	Gemmata	Gemmata sp.
			ASV224		0.025	Planctobacteria	Planctomycetes	Pirellulales	Pirellulaceae	unclassified Planctobacteria	unclassified Planctobacteria
		Rhizosphere soil	ASV222		0.008	Planctobacteria	Planctomycetes	Pirellulales	Pirellulaceae	Pirellulimonas	Pirellulimonas nuda
			ASV207		0.008	Planctobacteria	Planctomycetes	Pirellulales	Pirellulaceae	Pirellula	Pirellula sp.
			ASV403		0.008	Planctobacteria	Phycisphaerae	Tepidisphaerales	WD2101 Rhizosphere soil group	unclassified Planctobacteria	unclassified Planctobacteria
			ASV84		0.008	Planctobacteria	Planctomycetes	Pirellulales	Pirellulaceae	Pirellula	Pirellula sp.
			ASV636		0.008	Planctobacteria	Planctomycetes	Gemmatales	Gemmataceae	unclassified Planctobacteria	unclassified Planctobacteria
			ASV115		0.008	Verrucomicrobiota	Verrucomicrobiae	Chthoniobacterales	Xiphinematobacteraceae	Candidatus Xiphinematobacter	Candidatus Xiphinematobacter
			ASV59		0.005	Planctobacteria	Planctomycetes	Pirellulales	Pirellulaceae	Pirellula	Pirellula sp.
			ASV249		0.008	Planctobacteria	Planctomycetes	Gemmatales	Gemmataceae	unclassified Planctobacteria	unclassified Planctobacteria
			ASV176		0.014	Planctobacteria	Planctomycetes	Pirellulales	Pirellulaceae	unclassified Planctobacteria	unclassified Planctobacteria
			ASV1083		0.008	Planctobacteria	OM190	NA	NA	unclassified Planctobacteria	unclassified Planctobacteria
			ASV284		0.009	Planctobacteria	Phycisphaerae	Phycisphaerales	Phycisphaeraceae	unclassified Planctobacteria	unclassified Planctobacteria
			ASV342		0.02	Planctobacteria	Phycisphaerae	Phycisphaerales	Phycisphaeraceae	unclassified Planctobacteria	unclassified Planctobacteria
			ASV1232		0.007	Planctobacteria	Phycisphaerae	Phycisphaerales	Phycisphaeraceae	unclassified Planctobacteria	unclassified Planctobacteria
			ASV468		0.031	Planctobacteria	Planctomycetes	Pirellulales	Pirellulaceae	unclassified Planctobacteria	unclassified Planctobacteria
			ASV123		0.013	Planctobacteria	Planctomycetes	Pirellulales	Pirellulaceae	Blastopirellula	Blastopirellula sp.
			ASV18		0.013	Planctobacteria	Planctomycetes	Planctomycetales	Rubinisphaeraceae	unclassified Planctobacteria	unclassified Planctobacteria
			ASV1871		0.034	Planctobacteria	Planctomycetes	Pirellulales	Pirellulaceae	Candidatus Anammoximicrobium moscowii	Candidatus Anammoximicrobium moscowii
			ASV883		0.037	Planctobacteria	Phycisphaerae	CCM11a	NA	unclassified Planctobacteria	unclassified Planctobacteria
	ITS	Rhizosphere soil	ASV87		0.05	Ascomycota	Sordariomycetes	Hypocreales	Nectriaceae	Fusarium	Fusarium solani
WOF	16S	Root	ASV12		0.008	Planctobacteria	Planctomycetes	Pirellulales	Pirellulaceae	Pirellula	Pirellula sp.
			ASV88		0.008	Planctobacteria	Planctomycetes	Planctomycetales	Planctomycetaceae	Gimesia	Gimesia maris
			ASV262		0.008	Verrucomicrobiota	Verrucomicrobiae	Chthoniobacterales	Chthoniobacteraceae	Candidatus Udaeobacter	Candidatus Udaeobacter
			ASV61		0.008	Planctobacteria	Planctomycetes	Pirellulales	Pirellulaceae	unclassified Planctobacteria	unclassified Planctobacteria
			ASV10		0.008	Planctobacteria	Planctomycetes	Pirellulales	Pirellulaceae	unclassified Planctobacteria	unclassified Planctobacteria
			ASV85		0.003	Planctobacteria	Planctomycetes	Gemmatales	Gemmataceae	Gemmata	Gemmata sp.
			ASV888		0.008	Planctobacteria	Planctomycetes	Pirellulales	Pirellulaceae	unclassified Planctobacteria	unclassified Planctobacteria
			ASV866		0.015	Planctobacteria	Planctomycetes	Planctomycetales	Planctomycetaceae	Gimesia	Gimesia maris
			ASV83		0.016	Planctobacteria	Planctomycetes	Gemmatales	Gemmataceae	Gemmata	Gemmata sp.
			ASV239		0.013	Planctobacteria	Planctomycetes	Gemmatales	Gemmataceae	Gemmata	Gemmata sp.
			ASV51		0.022	Planctobacteria	Phycisphaerae	Tepidisphaerales	Tepidisphaeraceae	Humisphaera	Humisphaera borealis
			ASV100		0.031	Planctobacteria	Planctomycetes	Pirellulales	Pirellulaceae	unclassified Planctobacteria	unclassified Planctobacteria
			ASV56		0.013	Planctobacteria	Planctomycetes	Planctomycetales	Planctomycetaceae	Caulifigura	Caulifigura coniformis
			ASV99		0.027	Planctobacteria	Phycisphaerae	Tepidisphaerales	WD2101 Rhizosphere soil group	unclassified Planctobacteria	unclassified Planctobacteria
			ASV563		0.023	Planctobacteria	Phycisphaerae	Tepidisphaerales	WD2101 Rhizosphere soil group	unclassified Planctobacteria	unclassified Planctobacteria
		Rhizosphere soil	ASV81		0.011	Planctobacteria	Planctomycetes	Pirellulales	Pirellulaceae	Pirellula	Pirellula sp.
			ASV506		0.011	Planctobacteria	Phycisphaerae	Tepidisphaerales	WD2101 Rhizosphere soil group	unclassified Planctobacteria	unclassified Planctobacteria
			ASV614		0.011	Planctobacteria	Planctomycetes	Pirellulales	Pirellulaceae	Pirellula	Pirellula sp.
			ASV240		0.011	Planctobacteria	Planctomycetes	Gemmatales	Gemmataceae	Gemmata	Gemmata sp.
			ASV125		0.011	Planctobacteria	Phycisphaerae	Tepidisphaerales	WD2101 Rhizosphere soil group	unclassified Planctobacteria	unclassified Planctobacteria
			ASV287		0.011	Planctobacteria	Planctomycetes	Gemmatales	Gemmataceae	unclassified Planctobacteria	unclassified Planctobacteria
			ASV99		0.011	Planctobacteria	Phycisphaerae	Tepidisphaerales	WD2101 Rhizosphere soil group	unclassified Planctobacteria	unclassified Planctobacteria
			ASV630		0.011	Planctobacteria	Phycisphaerae	Tepidisphaerales	WD2101 Rhizosphere soil group	unclassified Planctobacteria	unclassified Planctobacteria
			ASV709		0.011	Planctobacteria	Planctomycetes	Gemmatales	Gemmataceae	unclassified Planctobacteria	unclassified Planctobacteria
			ASV162		0.011	Planctobacteria	Planctomycetes	Planctomycetales	Planctomycetaceae	Gimesia	Gimesia maris
			ASV962		0.011	Planctobacteria	Phycisphaerae	Tepidisphaerales	WD2101 Rhizosphere soil group	unclassified Planctobacteria	unclassified Planctobacteria
			ASV1673		0.016	Planctobacteria	Planctomycetes	Gemmatales	Gemmataceae	Gemmata	Gemmata sp.
			ASV369		0.018	Planctobacteria	Planctomycetes	Gemmatales	Gemmataceae	Gemmata	Gemmata sp.
			ASV923		0.019	Planctobacteria	Phycisphaerae	Tepidisphaerales	WD2101 Rhizosphere soil group	unclassified Planctobacteria	unclassified Planctobacteria
			ASV533		0.02	Planctobacteria	Phycisphaerae	Phycisphaerales	Phycisphaeraceae	unclassified Planctobacteria	unclassified Planctobacteria
			ASV1364		0.043	Planctobacteria	Planctomycetes	Gemmatales	Gemmataceae	unclassified Planctobacteria	unclassified Planctobacteria
			ASV144		0.025	Planctobacteria	Planctomycetes	Gemmatales	Gemmataceae	Gemmata	Gemmata sp.
			ASV669		0.03	Planctobacteria	Phycisphaerae	Tepidisphaerales	WD2101 Rhizosphere soil group	unclassified Planctobacteria	unclassified Planctobacteria
			ASV159		0.033	Planctobacteria	Planctomycetes	Gemmatales	Gemmataceae	Gemmata	Gemmata sp.
	ITS	Root	ASV7		0.029	Ascomycota	Sordariomycetes	Hypocreales	Nectriaceae	Gibberella	Gibberella intricans
		Rhizosphere soil	ASV8		0.003	Ascomycota	Sordariomycetes	Sordariales	Chaetomiaceae	Chaetomium	Chaetomium globosum
			ASV73		0.023	Mortierellomycota	Mortierellomycetes	Mortierellales	Mortierellaceae	Mortierella	Mortierella ambigua
			ASV11		0.04	Mortierellomycota	Mortierellomycetes	Mortierellales	Mortierellaceae	Mortierella	Mortierella exigua

## Sheet: Table S7
Table S6. Bacterial core microbiome in rhizosphere soil.
ASVs	Kingdom	Phylum	Class	Order	Family	Genus	Species	tot.ab	rel.ab
ASV2	Bacteria	Planctobacteria	Planctomycetes	Planctomycetales	Planctomycetaceae	Gimesia	Gimesia maris	1130	0.00308066
ASV6	Bacteria	Planctobacteria	Phycisphaerae	Tepidisphaerales	WD2101 soil group	Unclassified planctobacteria	Unclassified planctobacteria	1703	0.00464279
ASV10	Bacteria	Planctobacteria	Planctomycetes	Pirellulales	Pirellulaceae	Unclassified planctobacteria	Unclassified planctobacteria	1915	0.00522076
ASV13	Bacteria	Planctobacteria	Planctomycetes	Pirellulales	Pirellulaceae	Pirellula	Pirellula sp.	1750	0.00477093
ASV14	Bacteria	Planctobacteria	Phycisphaerae	Tepidisphaerales	WD2101 soil group	Unclassified planctobacteria	Unclassified planctobacteria	1143	0.0031161
ASV15	Bacteria	Planctobacteria	Planctomycetes	Pirellulales	Pirellulaceae	Lacipirellula	Lacipirellula limnantheis	965	0.00263083
ASV74	Bacteria	Planctobacteria	Planctomycetes	Gemmatales	Gemmataceae	Gemmata	Gemmata sp.	877	0.00239092
ASV199	Bacteria	Planctobacteria	Planctomycetes	Gemmatales	Gemmataceae	Gemmata	Gemmata sp.	364	0.000992353

## Sheet: Table S8
Table S7. Fungal core microbiome in rhizosphere soil.
ASVs	Kingdom	Phylum	Class	Order	Family	Genus	Species	tot.ab	rel.ab
ASV4	Fungi	Ascomycota	Sordariomycetes	Hypocreales	Nectriaceae	Fusarium	Fusarium oxysporum	26979	0.0267992
ASV5	Fungi	Ascomycota	Sordariomycetes	Glomerellales	Plectosphaerellaceae	Gibellulopsis	Gibellulopsis piscis	18965	0.0188386
ASV7	Fungi	Mortierellomycota	Mortierellomycetes	Mortierellales	Mortierellaceae	Mortierella	Mortierella minutissima	19759	0.0196273
